# Supplementary material for: Characterization of the RNA Mycovirome Associated with Grapevine Fungal Pathogens: Analysis of Mycovirus Distribution and Their Genetic Variability within a Collection of Botryosphaeriaceae Isolates
Source: Viruses. 2024 Mar 1;16(3):392. doi: 10.3390/v16030392 (PMC10975779; doi:10.3390/v16030392)
Supplement: Supplementary file 1 [file viruses-16-00392-s001.zip]

Archive with 1 entries (1 files):
- viruses-2787528-supplementary.pdf
